# Supplementary material for: Improvements in School Food Offerings over Time: Variation by School Characteristics
Source: Nutrients. 2023 Apr 13;15(8):1868. doi: 10.3390/nu15081868 (PMC10146944; doi:10.3390/nu15081868)
Supplement: Supplementary file 1 [file nutrients-15-01868-s001.zip]

Archive with 1 entries (1 files):
- nutrients-2294754-supplementary.pdf
